# Supplementary material for: The c‐Src/LIST Positive Feedback Loop Sustains Tumor Progression and Chemoresistance
Source: Adv Sci (Weinh). 2023 May 8;10(20):2300115. doi: 10.1002/advs.202300115 (PMC10369257; doi:10.1002/advs.202300115)
Supplement: Supplementary file 2 — Supporting Information [file ADVS-10-2300115-s002.zip]

Archive with 3 entries (3 files):
- Excel1-NSCLC clinicopathological information.xls
- excel2 shLIST-SRC-IP-MS.xlsx
- excel3 LIST-OE-SRC-IP-MS.xlsx
