# Supplementary material for: The c‐Src/LIST Positive Feedback Loop Sustains Tumor Progression and Chemoresistance
Source: Adv Sci (Weinh). 2023 May 8;10(20):2300115. doi: 10.1002/advs.202300115 (PMC10369257; doi:10.1002/advs.202300115)
Supplement: Supplementary file 2 — Supporting Information [file ADVS-10-2300115-s002.zip › Excel1-NSCLC clinicopathological information.xls]

## Sheet: Sheet1
性别	年龄	是否吸烟	组织学类型	分化	T分期	N分期	TNM	化疗敏感性	LIST expression	c-Src(active) expression
男	60	是	鳞癌	高	1	2	IIIA	低	高	低
男	68	是	腺癌	低	2	1	IIB	高	低	低
男	74	是	腺癌	高	1	1	IIB	低	高	高
男	62	是	腺癌	高	1	1	IIB	低	高	高
男	64	是	腺癌	高	2	1	IIB	低	高	高
女	74	否	腺癌	低	1	2	IIIA	高	低	低
男	64	是	腺癌	低	2	1	IIB	高	低	高
女	54	否	腺癌	低	3	2	IIIB	高	低	高
男	62	是	腺癌	高	1	1	IIB	低	高	高
男	47	是	腺癌	低	2	2	IIIA	高	低	低
男	53	是	腺癌	高	1	1	IIB	低	高	低
男	78	是	腺癌	低	2	2	IIIA	高	低	低
男	55	是	腺癌	高	3	1	IIIA	低	低	高
男	66	是	腺癌	低	2	2	IIIA	高	低	高
男	67	是	腺癌	高	3	1	IIIA	低	低	高
男	56	是	腺癌	高	2	2	IIIA	低	高	高
男	69	是	腺癌	高	2	1	IIB	低	高	高
男	70	是	腺癌	低	3	2	IIIB	高	低	高
男	54	是	腺癌	高	1	2	IIIA	低	高	高
男	63	是	腺癌	高	3	1	IIB	低	高	高
男	55	是	腺癌	低	3	2	IIIB	高	低	低
女	68	否	腺癌	高	2	1	IIB	低	高	高
男	52	是	腺癌	低	2	2	IIIA	低	低	低
男	69	是	鳞癌	低	2	2	IIIA	高	低	低
男	60	否	腺癌	低	3	1	IIIA	高	低	高
男	60	是	腺癌	低	2	2	IIIA	低	高	高
男	73	是	腺癌	低	3	2	IIIB	高	低	高
女	68	否	鳞癌	低	2	2	IIIA	高	高	高
男	69	否	腺癌	高	2	1	IIB	高	高	低
男	70	是	腺癌	高	1	2	IIIA	高	低	低
男	50	是	腺癌	低	3	2	IIIB	低	低	高
男	57	否	腺癌	高	2	2	IIIA	高	低	低
男	63	是	腺癌	高	3	2	IIIB	高	低	高
男	66	否	腺癌	高	3	1	IIIA	高	低	低
男	52	是	腺癌	低	2	1	IIB	低	高	高
男	68	是	鳞癌	高	3	1	IIIA	低	低	高
男	65	是	腺癌	高	1	2	IIIA	高	低	低
男	76	是	腺癌	高	1	1	IIB	高	低	低
女	60	否	腺癌	高	3	1	IIIA	高	低	高
男	64	否	腺癌	高	2	1	IIB	低	高	高
女	59	否	腺癌	高	2	2	IIIA	高	低	低
女	54	否	腺癌	低	3	2	IIIB	高	高	低
女	67	否	腺癌	低	2	2	IIIA	高	低	低
女	59	否	腺癌	低	1	2	IIIA	高	低	低
女	61	否	腺癌	低	2	1	IIB	高	高	低
女	52	否	腺癌	低	3	1	IIIA	高	高	低
女	68	否	腺癌	低	3	2	IIIB	高	低	低
女	64	否	鳞癌	低	2	2	IIIA	高	低	低
女	49	否	腺癌	低	2	1	IIB	高	高	低
女	47	否	腺癌	低	3	1	IIIA	高	高	低
女	53	否	腺癌	低	3	2	IIIB	高	低	低
女	55	否	腺癌	低	2	2	IIIA	高	高	高
女	54	否	鳞癌	低	1	2	IIIA	高	低	低
女	64	否	腺癌	低	1	1	IIB	高	低	低
女	63	否	腺癌	高	2	2	IIIA	低	低	高
女	70	否	腺癌	高	3	2	IIIB	低	高	高
女	73	否	腺癌	低	2	1	IIB	高	低	高
女	72	否	腺癌	高	3	1	IIIA	低	高	低
女	68	否	腺癌	高	2	1	IIB	低	低	低
女	66	否	腺癌	高	2	2	IIIA	低	高	高
女	65	否	腺癌	高	2	2	IIIA	低	高	高
女	58	否	腺癌	高	3	1	IIIA	低	高	高
女	59	否	腺癌	高	3	2	IIIB	低	低	高
女	61	否	腺癌	高	2	2	IIIA	低	高	低
女	62	否	腺癌	高	2	1	IIB	低	高	高
女	65	否	腺癌	高	3	1	IIIA	低	低	低
女	64	否	腺癌	高	2	2	IIIA	低	高	高
女	64	是	腺癌	高	3	1	IIIA	低	低	高
女	55	否	腺癌	高	2	1	IIB	低	高	高
女	53	否	腺癌	高	3	1	IIIA	低	高	低
女	52	否	腺癌	低	2	1	IIB	低	高	高
女	54	否	腺癌	低	2	1	IIB	低	高	高
女	56	否	腺癌	低	3	1	IIIA	低	高	高
女	58	否	腺癌	高	2	1	IIB	低	低	低
女	60	否	腺癌	高	3	1	IIIA	低	高	高
女	71	否	腺癌	高	2	1	IIB	低	高	低
女	53	否	腺癌	低	1	2	IIIA	低	高	高
女	57	是	腺癌	低	3	1	IIIA	低	高	高
女	59	是	腺癌	低	2	1	IIB	低	高	高
女	62	否	腺癌	低	2	2	IIIA	低	高	低
女	61	是	腺癌	高	3	1	IIIA	低	低	低
女	67	否	腺癌	高	2	1	IIB	低	高	高
男	64	否	腺癌	低	3	2	IIIA	高	低	低
男	68	否	腺癌	低	2	2	IIIA	高	高	高
男	71	是	腺癌	高	1	2	IIIA	高	低	低
男	54	是	腺癌	高	3	1	IIIA	高	低	低
男	52	是	腺癌	高	2	1	IIB	高	低	低
男	47	是	腺癌	低	2	2	IIIA	高	高	低
男	58	否	腺癌	低	3	2	IIIB	高	低	低
男	63	是	腺癌	高	2	1	IIB	高	高	低
男	62	否	腺癌	高	2	2	IIIA	高	低	低
男	68	是	腺癌	高	3	1	IIIA	高	高	低
男	69	否	腺癌	高	2	2	IIIA	高	高	低
男	65	是	鳞癌	低	3	2	IIIB	高	高	低
男	67	否	腺癌	低	2	2	IIIA	高	低	低
男	51	否	腺癌	低	1	2	IIIA	高	低	高
男	50	是	腺癌	低	2	2	IIIA	高	低	低
男	59	否	鳞癌	低	2	2	IIIA	高	低	低
男	58	否	腺癌	低	3	2	IIB	高	低	高
男	67	是	鳞癌	低	2	2	IIIA	高	低	低
男	66	否	腺癌	高	3	2	IIIB	高	高	高
男	63	否	腺癌	高	3	1	IIIA	低	高	高
男	72	是	鳞癌	低	2	1	IIB	低	高	高
男	69	否	腺癌	低	2	2	IIIA	低	高	低
男	63	是	腺癌	低	2	1	IIB	低	低	低
女	65	否	腺癌	高	3	1	IIA	低	高	高

## Sheet: Sheet1 (2)
Gender	Age	Smoking	Histologic type	Differentiation	T stage	N stage	TNM	chemosensitive	LIST expression	c-Src(active) expression
Male	60	Yes	Squamous carcinoma	High	1	2	IIIA	Low	High	Low
Male	68	Yes	Adenocarcinoma	Low	2	1	IIB	High	Low	Low
Male	74	Yes	Adenocarcinoma	High	1	1	IIB	Low	High	High
Male	62	Yes	Adenocarcinoma	High	1	1	IIB	Low	High	High
Male	64	Yes	Adenocarcinoma	High	2	1	IIB	Low	High	High
Female	74	No	Adenocarcinoma	Low	1	2	IIIA	High	Low	Low
Male	64	Yes	Adenocarcinoma	Low	2	1	IIB	High	Low	High
Female	54	No	Adenocarcinoma	Low	3	2	IIIB	High	Low	High
Male	62	Yes	Adenocarcinoma	High	1	1	IIB	Low	High	High
Male	47	Yes	Adenocarcinoma	Low	2	2	IIIA	High	Low	Low
Male	53	Yes	Adenocarcinoma	High	1	1	IIB	Low	High	Low
Male	78	Yes	Adenocarcinoma	Low	2	2	IIIA	High	Low	Low
Male	55	Yes	Adenocarcinoma	High	3	1	IIIA	Low	Low	High
Male	54	Yes	Adenocarcinoma	High	1	2	IIIA	Low	High	High
Male	63	Yes	Adenocarcinoma	High	3	1	IIB	Low	High	High
Male	55	Yes	Adenocarcinoma	Low	3	2	IIIB	High	Low	Low
Female	68	No	Adenocarcinoma	High	2	1	IIB	Low	High	High
Male	52	Yes	Adenocarcinoma	Low	2	2	IIIA	Low	Low	Low
Male	69	Yes	Squamous carcinoma	Low	2	2	IIIA	High	Low	Low
Male	60	No	Adenocarcinoma	Low	3	1	IIIA	High	Low	High
Male	60	Yes	Adenocarcinoma	Low	2	2	IIIA	Low	High	High
Male	73	Yes	Adenocarcinoma	Low	3	2	IIIB	High	Low	High
Female	68	No	Squamous carcinoma	Low	2	2	IIIA	High	High	High
Male	69	No	Adenocarcinoma	High	2	1	IIB	High	High	Low
Male	70	Yes	Adenocarcinoma	High	1	2	IIIA	High	Low	Low
Male	50	Yes	Adenocarcinoma	Low	3	2	IIIB	Low	Low	High
Male	57	No	Adenocarcinoma	High	2	2	IIIA	High	Low	Low
Female	64	No	Squamous carcinoma	Low	2	2	IIIA	High	Low	Low
Female	49	No	Adenocarcinoma	Low	2	1	IIB	High	High	Low
Female	47	No	Adenocarcinoma	Low	3	1	IIIA	High	High	Low
Male	63	Yes	Adenocarcinoma	High	3	2	IIIB	High	Low	High
Male	66	No	Adenocarcinoma	High	3	1	IIIA	High	Low	Low
Male	52	Yes	Adenocarcinoma	Low	2	1	IIB	Low	High	High
Male	68	Yes	Squamous carcinoma	High	3	1	IIIA	Low	Low	High
Female	52	No	Adenocarcinoma	Low	3	1	IIIA	High	High	High
Female	68	No	Adenocarcinoma	Low	3	2	IIIB	High	Low	Low
Female	53	No	Adenocarcinoma	Low	3	2	IIIB	High	Low	Low
Female	55	No	Adenocarcinoma	Low	2	2	IIIA	High	High	High
Female	54	No	Squamous carcinoma	Low	1	2	IIIA	High	Low	Low
Female	64	No	Adenocarcinoma	Low	1	1	IIB	High	Low	Low
Female	63	No	Adenocarcinoma	High	2	2	IIIA	Low	Low	High
Female	70	No	Adenocarcinoma	High	3	2	IIIB	Low	High	High
Female	73	No	Adenocarcinoma	Low	2	1	IIB	High	Low	High
Female	72	No	Adenocarcinoma	High	3	1	IIIA	Low	High	Low
Female	68	No	Adenocarcinoma	High	2	1	IIB	Low	Low	Low
Male	63	Yes	Adenocarcinoma	High	2	1	IIB	High	High	Low
Male	62	No	Adenocarcinoma	High	2	2	IIIA	High	Low	Low
Male	68	Yes	Adenocarcinoma	High	3	1	IIIA	High	High	Low
Male	65	Yes	Squamous carcinoma	Low	3	2	IIIB	High	High	Low
Female	61	No	Adenocarcinoma	High	2	2	IIIA	Low	High	Low
Female	62	No	Adenocarcinoma	High	2	1	IIB	Low	High	High
Female	65	No	Adenocarcinoma	High	3	1	IIIA	Low	Low	Low
Female	64	No	Adenocarcinoma	High	2	2	IIIA	Low	High	High
Female	64	Yes	Adenocarcinoma	High	3	1	IIIA	Low	Low	High
Female	55	No	Adenocarcinoma	High	2	1	IIB	Low	High	High
Female	53	No	Adenocarcinoma	High	3	1	IIIA	Low	High	Low
Female	59	Yes	Adenocarcinoma	Low	2	1	IIB	Low	High	High
Female	62	No	Adenocarcinoma	Low	2	2	IIIA	Low	High	Low
Female	67	No	Adenocarcinoma	High	2	1	IIB	Low	High	High
Male	64	No	Adenocarcinoma	Low	3	2	IIIA	High	Low	Low
Male	68	No	Adenocarcinoma	Low	2	2	IIIA	High	High	High
Male	52	Yes	Adenocarcinoma	High	2	1	IIB	High	Low	Low
Male	67	No	Adenocarcinoma	Low	2	2	IIIA	High	Low	Low
Male	51	No	Adenocarcinoma	Low	1	2	IIIA	High	Low	High
Male	67	Yes	Squamous carcinoma	Low	2	2	IIIA	High	Low	Low
Male	63	No	Adenocarcinoma	High	3	1	IIIA	Low	High	High
Male	72	Yes	Squamous carcinoma	Low	2	1	IIB	Low	High	High
Male	69	No	Adenocarcinoma	Low	2	2	IIIA	Low	High	Low
Male	63	Yes	Adenocarcinoma	Low	2	1	IIB	Low	Low	Low
Female	65	No	Adenocarcinoma	High	3	1	IIA	Low	High	High
Female	54	No	Adenocarcinoma	Low	2	1	IIB	Low	High	High
Female	56	No	Adenocarcinoma	Low	3	1	IIIA	Low	High	High
Female	58	No	Adenocarcinoma	High	2	1	IIB	Low	Low	Low
Female	60	No	Adenocarcinoma	High	3	1	IIIA	Low	High	High
Male	66	Yes	Adenocarcinoma	Low	2	2	IIIA	High	Low	High
Male	67	Yes	Adenocarcinoma	High	3	1	IIIA	Low	Low	High
Male	56	Yes	Adenocarcinoma	High	2	2	IIIA	Low	High	High
Male	69	Yes	Adenocarcinoma	High	2	1	IIB	Low	High	High
Male	70	Yes	Adenocarcinoma	Low	3	2	IIIB	High	Low	High
Male	66	No	Adenocarcinoma	High	3	2	IIIB	High	High	High
Female	52	No	Adenocarcinoma	Low	2	1	IIB	Low	High	High
Male	69	No	Adenocarcinoma	High	2	2	IIIA	High	High	Low
Female	71	No	Adenocarcinoma	High	2	1	IIB	Low	High	Low
Female	53	No	Adenocarcinoma	Low	1	2	IIIA	Low	High	High
Female	57	Yes	Adenocarcinoma	Low	3	1	IIIA	Low	High	High
Male	50	Yes	Adenocarcinoma	Low	2	2	IIIA	High	Low	Low
Male	59	No	Squamous carcinoma	Low	2	2	IIIA	High	Low	Low
Male	58	No	Adenocarcinoma	Low	3	2	IIB	High	Low	High
Female	61	Yes	Adenocarcinoma	High	3	1	IIIA	Low	Low	Low
Male	47	Yes	Adenocarcinoma	Low	2	2	IIIA	High	High	Low
Male	58	No	Adenocarcinoma	Low	3	2	IIIB	High	Low	Low
Male	65	Yes	Adenocarcinoma	High	1	2	IIIA	High	Low	Low
Male	76	Yes	Adenocarcinoma	High	1	1	IIB	High	Low	Low
Female	60	No	Adenocarcinoma	High	3	1	IIIA	High	Low	High
Male	64	No	Adenocarcinoma	High	2	1	IIB	Low	High	High
Female	59	No	Adenocarcinoma	High	2	2	IIIA	High	Low	Low
Female	54	No	Adenocarcinoma	Low	3	2	IIIB	High	High	Low
Female	67	No	Adenocarcinoma	Low	2	2	IIIA	High	Low	Low
Female	59	No	Adenocarcinoma	Low	1	2	IIIA	High	Low	Low
Female	61	No	Adenocarcinoma	Low	2	1	IIB	High	High	Low
Male	71	Yes	Adenocarcinoma	High	1	2	IIIA	High	Low	Low
Male	54	Yes	Adenocarcinoma	High	3	1	IIIA	High	Low	Low
Female	66	No	Adenocarcinoma	High	2	2	IIIA	Low	High	High
Female	65	No	Adenocarcinoma	High	2	2	IIIA	Low	High	High
Female	58	No	Adenocarcinoma	High	3	1	IIIA	Low	High	High
Female	59	No	Adenocarcinoma	High	3	2	IIIB	Low	Low	High

## Sheet: Sheet1 (3)
性别	年龄	是否吸烟	组织学类型	分化	T分期	N分期	TNM	化疗敏感性	LIST expression	c-Src(active) expression
男	60	是	鳞癌	高	1	2	IIIA	低	高	低
男	68	是	腺癌	低	2	1	IIB	高	低	低
男	74	是	腺癌	高	1	1	IIB	低	高	高
男	62	是	腺癌	高	1	1	IIB	低	高	高
男	64	是	腺癌	高	2	1	IIB	低	高	高
女	74	否	腺癌	低	1	2	IIIA	高	低	低
男	64	是	腺癌	低	2	1	IIB	高	低	高
女	54	否	腺癌	低	3	2	IIIB	高	低	高
男	62	是	腺癌	高	1	1	IIB	低	高	高
男	47	是	腺癌	低	2	2	IIIA	高	低	低
男	53	是	腺癌	高	1	1	IIB	低	高	低
男	78	是	腺癌	低	2	2	IIIA	高	低	低
男	55	是	腺癌	高	3	1	IIIA	低	低	高
男	66	是	腺癌	低	2	2	IIIA	高	低	高
男	67	是	腺癌	高	3	1	IIIA	低	低	高
男	56	是	腺癌	高	2	2	IIIA	低	高	高
男	69	是	腺癌	高	2	1	IIB	低	高	高
男	70	是	腺癌	低	3	2	IIIB	高	低	高
男	54	是	腺癌	高	1	2	IIIA	低	高	高
男	63	是	腺癌	高	3	1	IIB	低	高	高
男	55	是	腺癌	低	3	2	IIIB	高	低	低
女	68	否	腺癌	高	2	1	IIB	低	高	高
男	52	是	腺癌	低	2	2	IIIA	低	低	低
男	69	是	鳞癌	低	2	2	IIIA	高	低	低
男	60	否	腺癌	低	3	1	IIIA	高	低	高
男	60	是	腺癌	低	2	2	IIIA	低	高	高
男	73	是	腺癌	低	3	2	IIIB	高	低	高
女	68	否	鳞癌	低	2	2	IIIA	高	高	高
男	69	否	腺癌	高	2	1	IIB	高	高	低
男	70	是	腺癌	高	1	2	IIIA	高	低	低
男	50	是	腺癌	低	3	2	IIIB	低	低	高
男	57	否	腺癌	高	2	2	IIIA	高	低	低
男	63	是	腺癌	高	3	2	IIIB	高	低	高
男	66	否	腺癌	高	3	1	IIIA	高	低	低
男	52	是	腺癌	低	2	1	IIB	低	高	高
男	68	是	鳞癌	高	3	1	IIIA	低	低	高
男	65	是	腺癌	高	1	2	IIIA	高	低	低
男	76	是	腺癌	高	1	1	IIB	高	低	低
女	60	否	腺癌	高	3	1	IIIA	高	低	高
男	64	否	腺癌	高	2	1	IIB	低	高	高
女	59	否	腺癌	高	2	2	IIIA	高	低	低
女	54	否	腺癌	低	3	2	IIIB	高	高	低
女	67	否	腺癌	低	2	2	IIIA	高	低	低
女	59	否	腺癌	低	1	2	IIIA	高	低	低
女	61	否	腺癌	低	2	1	IIB	高	高	低
女	52	否	腺癌	低	3	1	IIIA	高	高	低
女	68	否	腺癌	低	3	2	IIIB	高	低	低
女	64	否	鳞癌	低	2	2	IIIA	高	低	低
女	49	否	腺癌	低	2	1	IIB	高	高	低
女	47	否	腺癌	低	3	1	IIIA	高	高	低
女	53	否	腺癌	低	3	2	IIIB	高	低	低
女	55	否	腺癌	低	2	2	IIIA	高	高	高
女	54	否	鳞癌	低	1	2	IIIA	高	低	低
女	64	否	腺癌	低	1	1	IIB	高	低	低
女	63	否	腺癌	高	2	2	IIIA	低	低	高
女	70	否	腺癌	高	3	2	IIIB	低	高	高
女	73	否	腺癌	低	2	1	IIB	高	低	高
女	72	否	腺癌	高	3	1	IIIA	低	高	低
女	68	否	腺癌	高	2	1	IIB	低	低	低
女	66	否	腺癌	高	2	2	IIIA	低	高	高
女	65	否	腺癌	高	2	2	IIIA	低	高	高
女	58	否	腺癌	高	3	1	IIIA	低	高	高
女	59	否	腺癌	高	3	2	IIIB	低	低	高
女	61	否	腺癌	高	2	2	IIIA	低	高	低
女	62	否	腺癌	高	2	1	IIB	低	高	高
女	65	否	腺癌	高	3	1	IIIA	低	低	低
女	64	否	腺癌	高	2	2	IIIA	低	高	高
女	64	是	腺癌	高	3	1	IIIA	低	低	高
女	55	否	腺癌	高	2	1	IIB	低	高	高
女	53	否	腺癌	高	3	1	IIIA	低	高	低
女	52	否	腺癌	低	2	1	IIB	低	高	高
女	54	否	腺癌	低	2	1	IIB	低	高	高
女	56	否	腺癌	低	3	1	IIIA	低	高	高
女	58	否	腺癌	高	2	1	IIB	低	低	低
女	60	否	腺癌	高	3	1	IIIA	低	高	高
女	71	否	腺癌	高	2	1	IIB	低	高	低
女	53	否	腺癌	低	1	2	IIIA	低	高	高
女	57	是	腺癌	低	3	1	IIIA	低	高	高
女	59	是	腺癌	低	2	1	IIB	低	高	高
女	62	否	腺癌	低	2	2	IIIA	低	高	低
女	61	是	腺癌	高	3	1	IIIA	低	低	低
女	67	否	腺癌	高	2	1	IIB	低	高	高
男	64	否	腺癌	低	3	2	IIIA	高	低	低
男	68	否	腺癌	低	2	2	IIIA	高	高	高
男	71	是	腺癌	高	1	2	IIIA	高	低	低
男	54	是	腺癌	高	3	1	IIIA	高	低	低
男	52	是	腺癌	高	2	1	IIB	高	低	低
男	47	是	腺癌	低	2	2	IIIA	高	高	低
男	58	否	腺癌	低	3	2	IIIB	高	低	低
男	63	是	腺癌	高	2	1	IIB	高	高	低
男	62	否	腺癌	高	2	2	IIIA	高	低	低
男	68	是	腺癌	高	3	1	IIIA	高	高	低
男	69	否	腺癌	高	2	2	IIIA	高	高	低
男	65	是	鳞癌	低	3	2	IIIB	高	高	低
男	67	否	腺癌	低	2	2	IIIA	高	低	低
男	51	否	腺癌	低	1	2	IIIA	高	低	高
男	50	是	腺癌	低	2	2	IIIA	高	低	低
男	59	否	鳞癌	低	2	2	IIIA	高	低	低
男	58	否	腺癌	低	3	2	IIB	高	低	高
男	67	是	鳞癌	低	2	2	IIIA	高	低	低
男	66	否	腺癌	高	3	2	IIIB	高	高	高
男	63	否	腺癌	高	3	1	IIIA	低	高	高
男	72	是	鳞癌	低	2	1	IIB	低	高	高
男	69	否	腺癌	低	2	2	IIIA	低	高	低
男	63	是	腺癌	低	2	1	IIB	低	低	低
女	65	否	腺癌	高	3	1	IIA	低	高	高
