# Supplementary material for: The c‐Src/LIST Positive Feedback Loop Sustains Tumor Progression and Chemoresistance
Source: Adv Sci (Weinh). 2023 May 8;10(20):2300115. doi: 10.1002/advs.202300115 (PMC10369257; doi:10.1002/advs.202300115)
Supplement: Supplementary file 2 — Supporting Information [file ADVS-10-2300115-s002.zip › excel2 shLIST-SRC-IP-MS.xlsx]

## Sheet: proteins
Description	Accession	-10lgP	Score sh-1	Score sh-2	Score shNC	Coverage (%)	Coverage (%) sh-1	Coverage (%) sh-2	Coverage (%) shNC	#Peptides	#Unique	#Spec sh-1	#Spec sh-2	#Spec shNC
Proto-oncogene tyrosine-protein kinase Src OS=Homo sapiens OX=9606 GN=SRC PE=1 SV=3	P12931	505.15	1710.26	2592.27	1951	87	63	75	87	124	96	601	537	558
Keratin type I cytoskeletal 9 OS=Homo sapiens OX=9606 GN=KRT9 PE=1 SV=3	P35527	400.55	867.067	1139.35	1379.57	75	66	66	70	53	49	89	113	104
Vimentin OS=Homo sapiens OX=9606 GN=VIM PE=1 SV=4	P08670	391.45	1105.13	797.865	916.506	93	85	85	92	70	58	130	160	141
Tyrosine-protein kinase Fyn OS=Homo sapiens OX=9606 GN=FYN PE=1 SV=3	P06241	387.18	369.646	556.408	746.501	52	36	39	51	103	75	124	86	66
Keratin type I cytoskeletal 10 OS=Homo sapiens OX=9606 GN=KRT10 PE=1 SV=6	P13645	377.76	319.573	159.786	639.145	60	38	47	59	49	27	98	100	82
Tyrosine-protein phosphatase non-receptor type 6 OS=Homo sapiens OX=9606 GN=PTPN6 PE=1 SV=6	P29350	367.58	39.9466	86.2229	600.491	78	32	49	78	45	13	98	120	94
Myosin-9 OS=Homo sapiens OX=9606 GN=MYH9 PE=1 SV=4	P35579	360.23	320.238	162.017	564.175	44	36	37	44	84	57	88	75	61
Tyrosine-protein phosphatase non-receptor type 11 OS=Homo sapiens OX=9606 GN=PTPN11 PE=1 SV=3	Q06124	359.02	24.761	86.2229	522.758	82	21	35	67	51	1	70	76	61
Receptor-type tyrosine-protein phosphatase eta OS=Homo sapiens OX=9606 GN=PTPRJ PE=1 SV=4	Q12913	348.35	162.017	296.112	487.751	53	24	27	48	51	47	43	57	62
Poly [ADP-ribose] polymerase 1 OS=Homo sapiens OX=9606 GN=PARP1 PE=1 SV=4	P09874	342.08	276.282	81.0084	390.722	52	25	13	47	47	45	24	40	55
Heterogeneous nuclear ribonucleoprotein M OS=Homo sapiens OX=9606 GN=HNRNPM PE=1 SV=3	P52272	330.14	75.0614	23.1029	369.646	75	18	9	65	49	45	54	85	72
ATPase family AAA domain-containing protein 3A OS=Homo sapiens OX=9606 GN=ATAD3A PE=1 SV=2	Q9NVI7	317.98	552.565	442.643	364.557	42	38	47	41	32	6	4	4	50
Protein-tyrosine kinase 2-beta OS=Homo sapiens OX=9606 GN=PTK2B PE=1 SV=3	Q14289	312.98	8.75435	34.7755	340.144	70	5	15	48	37	14	47	61	35
Focal adhesion kinase 1 M OS=Homo sapiens OX=9606 GN=FAK PE=1 SV=4	P62805	311.21	138.141	34.5353	328.557	69	62	26	69	38	38	79	135	88
Nucleolar RNA helicase 2 OS=Homo sapiens OX=9606 GN=DDX21 PE=1 SV=5	Q9NR30	309.28	3.13834	9.25351	317.365	48	7	9	48	34	30	20	33	29
Matrin-3 OS=Homo sapiens OX=9606 GN=MATR3 PE=1 SV=2	P43243	298.24	461.44	87.4266	278.204	46	45	25	43	34	31	35	44	47
GTPase KRas OS=Homo sapiens OX=9606 GN=GTPase KRas PE=1 SV=3	P01116	297.9	11.5514	17.3878	278.204	49	13	16	46	31	23	17	30	45
Serine/threonine-protein phosphatase 2A activator OX=9606 GN=PTPA PE=1 SV=3	Q15257	292.64	162.017	300.246	257.781	57	35	56	51	23	5	12	16	37
Actin alpha skeletal muscle OS=Homo sapiens OX=9606 GN=ACTA1 PE=1 SV=1	P68133	285.79	93.0542	122.786	245.572	37	21	25	36	30	3	59	75	54
Rho-associated protein kinase 1 OS=Homo sapiens OX=9606 GN=ROCK1 PE=1 SV=3	Q13464	285.36	116.97	34.5353	230.72	40	31	21	39	26	7	4	4	40
Heterogeneous nuclear ribonucleoprotein H OS=Homo sapiens OX=9606 GN=HNRNPH1 PE=1 SV=4	P31943	284.64	79.8932	2.34567	224.411	48	19	8	45	20	8	25	35	34
Heat shock cognate 71 kDa protein OS=Homo sapiens OX=9606 GN=HSPA8 PE=1 SV=1	P11142	283.47	1.1487	17.6305	222.861	44	3	21	44	26	18	12	13	27
Nucleophosmin OS=Homo sapiens OX=9606 GN=NPM1 PE=1 SV=2	P06748	281.81	418.766	324.034	219.793	55	54	42	31	18	17	27	34	28
Alpha-actinin-4 OS=Homo sapiens OX=9606 GN=ACTN4 PE=1 SV=2	O43707	275.1	138.141	86.2229	212.306	41	32	37	40	31	19	22	36	23
Cyclin-dependent kinase 1 OS=Homo sapiens OX=9606 GN=CDK1 PE=1 SV=3	P06493	274.16	37.5307	17.5087	184.823	47	18	11	43	16	9	13	15	25
Actin-related protein 2 OS=Homo sapiens OX=9606 GN=ARP2 PE=1 SV=2	P61160	272.57	36.7583	5.81589	170.072	46	12	3	39	23	22	14	16	33
Cellular tumor antigen p53 OS=Homo sapiens OX=9606 GN=TP53 PE=1 SV=4	P68371	270.34	75.7934	14.597	148.056	43	23	12	41	19	2	11	13	30
Annexin A2 OS=Homo sapiens OX=9606 GN=ANXA2 PE=1 SV=3	P07355	267.73	1.10191	6.27667	142.025	37	2	7	36	25	23	4	3	32
Vascular endothelial growth factor receptor 3 OS=Homo sapiens OX=9606 GN=VEGFR3 PE=1 SV=2	P35916	265.24	9.46761	37.661	139.102	32	5	14	31	23	23	14	20	30
Mitogen-activated protein kinase 3 OS=Homo sapiens OX=9606 GN=MAPK3 PE=1 SV=6	P27361	265	12.5533	86.8227	138.141	22	7	14	20	25	21	6	17	14
Lamin-B1 OS=Homo sapiens OX=9606 GN=LMNB1 PE=1 SV=2	P20700	263.74	54.1917	9.51366	132.514	65	36	10	64	40	32	32	50	36
40S ribosomal protein S4 X isoform OS=Homo sapiens OX=9606 GN=RPS4X PE=1 SV=2	P62701	262.37	7.26015	1.1591	129.787	65	16	3	62	24	23	4	9	30
Heterogeneous nuclear ribonucleoproteins C1/C2 OS=Homo sapiens OX=9606 GN=HNRNPC PE=1 SV=4	P07910	262.36	189.23	13.4543	128.744	43	32	11	42	19	8	21	30	33
Platelet-derived growth factor receptor beta OS=Homo sapiens OX=9606 GN=PDGFRB PE=1 SV=6	P09619	262.11	4.92458	27.0958	126.238	46	6	15	45	36	1	38	45	38
Eukaryotic initiation factor 4A-I OS=Homo sapiens OX=9606 GN=EIF4A1 PE=1 SV=1	P60842	260.86	139.102	54.1917	107.635	52	51	26	42	23	9	5	11	33
ATP-dependent translocase ABCB1 OS=Homo sapiens OX=9606 GN=MDR1 PE=1 SV=6	P08183	260.53	18.3792	36.7583	100.427	37	12	17	34	23	16	15	23	26
Tyrosine-protein kinase Yes OS=Homo sapiens OX=9606 GN=YES1 PE=1 SV=3	P07947	259.01	4.37717	9.44794	98.36	29	7	10	29	29	5	3	1	86
Epidermal growth factor receptor OS=Homo sapiens OX=9606 GN=EGFR PE=1 SV=1	P00533	258.43	2.50186	9.31787	93.0542	51	4	9	48	43	7	43	47	35
ATP-dependent RNA helicase DDX3X OS=Homo sapiens OX=9606 GN=DDX3X PE=1 SV=3	O00571	257.94	65.3448	21.5557	91.1392	34	22	26	28	24	22	12	18	27
Non-POU domain-containing octamer-binding protein OS=Homo sapiens OX=9606 GN=NONO PE=1 SV=4	Q15233	257.73	37.2715	5.89708	87.4266	51	15	8	47	26	24	4	7	35
RAC-alpha serine/threonine-protein kinase OS=Homo sapiens OX=9606 GN=AKT1 PE=1 SV=1	P31749	256.68	9.18959	1.34723	79.8932	33	7	2	27	20	20	14	24	20
60 kDa heat shock protein mitochondrial OS=Homo sapiens OX=9606 GN=HSPD1 PE=1 SV=2	P10809	256.33	116.97	92.4115	74.028	34	34	21	27	15	15	1	1	18
Receptor tyrosine-protein kinase erbB-2 OS=Homo sapiens OX=9606 GN=ERBB2 PE=1 SV=1	P04626	256.15	5.83608	19.6983	69.0706	48	6	18	39	15	12	15	20	13
Keratin type II cytoskeletal 6B OS=Homo sapiens OX=9606 GN=KRT6B PE=1 SV=5	P04259	255.92	126.238	43.1115	63.1189	42	42	21	32	34	1	37	47	37
Neurofilament medium polypeptide OS=Homo sapiens OX=9606 GN=NEFM PE=1 SV=3	P07197	255.14	9.51366	5.46416	55.7152	27	9	7	18	21	16	16	21	17
Fibroblast growth factor receptor 1 OS=Homo sapiens OX=9606 GN=FGFR1 PE=1 SV=6	P11362	254.97	27.0958	37.1168	48.5029	20	11	13	18	25	22	7	16	17
Serine/threonine-protein kinase Chk1 OS=Homo sapiens OX=9606 GN=CHK1 PE=1 SV=1	O14757	254.6	107.635	140.361	42.2243	63	53	60	21	21	5	22	20	34
Phosphatidylinositol 4,5-bisphosphate 3-kinase catalytic subunit alpha isoform OS=Homo sapiens OX=9606 GN=PIK3CA PE=1 SV=4	P42336	253.75	18.7654	34.2968	36.7583	51	29	41	45	27	19	10	11	25
Nucleolar protein 56 OS=Homo sapiens OX=9606 GN=NOP56 PE=1 SV=4	O00567	252.33	2.69447	5.81589	34.7755	44	8	15	36	21	21	16	28	22
RAC-beta serine/threonine-protein kinase OS=Homo sapiens OX=9606 GN=AKT2 PE=1 SV=1	P31751	252.19	18.8175	8.81524	34.5353	56	37	21	48	19	18	15	19	20
Eukaryotic initiation factor 4A-III OS=Homo sapiens OX=9606 GN=EIF4A3 PE=1 SV=4	P38919	250.77	18.7654	3.24901	32.8996	35	21	4	32	18	15	7	17	17
SWI/SNF-related matrix-associated actin-dependent regulator of chromatin subfamily A member 5 OS=Homo sapiens OX=9606 GN=SMARCA5 PE=1 SV=1	O60264	250.07	5.46416	9.44794	32.4467	30	6	12	28	30	18	14	27	17
Pre-mRNA-splicing factor ATP-dependent RNA helicase DHX15 OS=Homo sapiens OX=9606 GN=DHX15 PE=1 SV=2	O43143	249.38	9.44794	49.6596	32.536	30	11	28	20	23	21	16	24	18
Fibronectin OS=Homo sapiens OX=9606 GN=FN1 PE=1 SV=4	P02751	248.51	1.45397	5.81589	29.2426	43	2	7	30	17	16	12	17	18
KH domain-containing RNA-binding signal transduction-associated protein 1 OS=Homo sapiens OX=9606 GN=KHDRBS1 PE=1 SV=1	Q07666	247.84	9.18959	1.23114	27.0958	38	8	25	38	16	15	4	13	37
Insulin-like growth factor 1 receptor OS=Homo sapiens OX=9606 GN=IGF1R PE=1 SV=6	P08069	247.29	17.3878	5.46416	25.2813	67	20	21	63	17	17	7	10	26
X-ray repair cross-complementing protein 6 OS=Homo sapiens OX=9606 GN=XRCC6 PE=1 SV=2	P12956	244.99	2.14355	5.81589	23.1029	32	8	15	30	14	14	3	7	22
Histone H2A type 1-J OS=Homo sapiens OX=9606 GN=H2AC14 PE=1 SV=3	Q99878	244.47	2.46229	6.77396	18.7654	42	6	17	41	16	5	39	65	43
Paxillin OS=Homo sapiens OX=9606 GN=PXN PE=1 SV=6	P49023	244.31	35.0174	25.1067	18.7654	75	67	44	26	20	19	5	11	34
Ubiquitin-60S ribosomal protein L40 OS=Homo sapiens OX=9606 GN=UBA52 PE=1 SV=2	P62987	244.21	2.69447	5.81589	18.507	62	11	25	62	15	1	37	55	56
Polyubiquitin-B OS=Homo sapiens OX=9606 GN=UBB PE=1 SV=1	P0CG47	244.07	4.40762	10.7779	17.3878	34	25	34	31	15	1	37	56	55
Phosphatidylinositol 3-kinase catalytic subunit type 3 OS=Homo sapiens OX=9606 GN=PK3C3 PE=1 SV=6	Q8NEB9	241.56	11.6318	3.13834	17.2677	53	32	11	52	19	3	20	19	30
Caveolin-1 OS=Homo sapiens OX=9606 GN=CAV1 PE=1 SV=4	Q03135	241.01	62.6829	36.2523	16.6795	15	15	9	6	29	27	11	26	13
Heterogeneous nuclear ribonucleoproteins A2/B1 OS=Homo sapiens OX=9606 GN=HNRNPA2B1 PE=1 SV=2	P22626	241	9.18959	5.46416	16.2234	43	16	7	39	17	13	2	0	23
Hepatocyte growth factor receptor OS=Homo sapiens OX=9606 GN=MET PE=1 SV=4	P08581	240.61	2.82843	5.27803	15.7797	33	4	7	32	16	5	54	90	62
Elongation factor 1-alpha 1 OS=Homo sapiens OX=9606 GN=EEF1A1 PE=1 SV=1	P68104	239.81	7.31065	9.98664	15.0324	30	11	18	30	14	14	6	9	22
Heterogeneous nuclear ribonucleoprotein A1 OS=Homo sapiens OX=9606 GN=HNRNPA1 PE=1 SV=5	P09651	239.32	8.63383	2.53678	14.6213	45	16	4	41	17	13	5	7	27
Growth factor receptor-bound protein 7 OS=Homo sapiens OX=9606 GN=GRB7 PE=1 SV=4	Q14451	238.4	4.28709	1.08673	14.1232	21	7	4	18	32	30	9	27	10
Insulin receptor substrate 4 OS=Homo sapiens OX=9606 GN=IRS4 PE=1 SV=1	O14654	235.29	2.46229	9.18959	13.9288	17	3	7	17	19	17	0	0	24
Keratin type I cytoskeletal 18 OS=Homo sapiens OX=9606 GN=KRT18 PE=1 SV=2	P05783	234.81	8.63383	14.8254	12.8171	53	33	45	38	24	15	18	17	21
Importin subunit alpha-1 OS=Homo sapiens OX=9606 GN=KPNA2 PE=1 SV=1	P52292	233.51	14.6213	5.65685	12.295	35	14	11	31	14	13	6	7	13
Rho guanine nucleotide exchange factor 11 OS=Homo sapiens OX=9606 GN=ARHGEF11 PE=1 SV=4	O15085	231.3	8.33973	2.94854	12.1257	14	7	4	12	22	11	8	21	13
Transcriptional coactivator YAP1 OS=Homo sapiens OX=9606 GN=YAP1 PE=1 SV=3	P46937	230.57	2.63902	5.38893	10.9283	64	21	32	64	19	15	5	8	27
Scaffold attachment factor B1 OS=Homo sapiens OX=9606 GN=SAFB PE=1 SV=4	Q15424	230.47	17.7531	4.40762	10.7779	23	21	7	17	20	6	13	15	16
Tyrosine-protein kinase CSK OS=Homo sapiens OX=9606 GN=CSK PE=1 SV=1	P41240	230.02	2.34567	5.81589	10.7034	37	2	7	31	14	12	9	15	22
5'-3' exoribonuclease 2 OS=Homo sapiens OX=9606 GN=XRN2 PE=1 SV=1	Q9H0D6	228.3	2.49666	1.2518	10.4831	19	6	1	17	16	15	4	10	14
Lamin-B2 OS=Homo sapiens OX=9606 GN=LMNB2 PE=1 SV=4	Q03252	227.52	28.84	23.8348	10.1965	40	39	28	17	28	20	15	35	19
Early growth response protein 4 OS=Homo sapiens OX=9606 GN=EGR4 PE=1 SV=4	Q05215	225.81	2.73208	4.37717	10.1261	15	2	5	15	11	11	0	0	12
Heterogeneous nuclear ribonucleoprotein H2 OS=Homo sapiens OX=9606 GN=HNRNPH2 PE=1 SV=1	P55795	225.64	1.34723	6.36429	9.84916	28	5	14	27	13	2	16	23	19
RAF proto-oncogene serine/threonine-protein kinase OS=Homo sapiens OX=9606 GN=RAF1 PE=1 SV=2	P04049	225.44	2.51403	1.59948	9.12611	23	3	4	17	20	8	34	19	11
G1/S-specific cyclin-D1 OS=Homo sapiens OX=9606 GN=CCND1 PE=1 SV=4	P24385	223.11	4.37717	3.65533	9.06307	29	8	5	21	18	1	19	21	16
Cadherin-1 OS=Homo sapiens OX=9606 GN=CDH1 PE=1 SV=2	P12830	220.98	2.90795	5.35171	8.81524	21	4	9	19	25	23	12	25	13
Probable 28S rRNA (cytosine(4447)-C(5))-methyltransferase OS=Homo sapiens OX=9606 GN=NOP2 PE=1 SV=2	P46087	220.6	1.36604	2.73208	8.63383	27	8	17	25	18	18	6	12	11
Matrix metalloproteinase-9 OS=Homo sapiens OX=9606 GN=MMP9 PE=1 SV=4	P14780	220.33	2.69447	4.37717	8.51496	23	9	14	18	20	18	8	22	12
60S ribosomal protein L7 OS=Homo sapiens OX=9606 GN=RPL7 PE=1 SV=1	P18124	220.26	1.95884	1.23114	8.28212	34	3	6	31	16	15	5	15	14
Histone H2A type 1-B/E OS=Homo sapiens OX=9606 GN=H2AC4 PE=1 SV=2	P04908	219.56	14.6213	9.51366	8.28212	42	41	35	27	14	3	28	48	36
Integrin alpha-3 OS=Homo sapiens OX=9606 GN=ITGA3 PE=1 SV=5	Q9BZE4	219.26	2.90795	4.72397	8.05564	39	16	18	36	19	18	9	12	13
Receptor of activated protein C kinase 1 OS=Homo sapiens OX=9606 GN=RACK1 PE=1 SV=3	P63244	218.51	2.90795	1.95884	7.83536	29	8	5	25	10	10	6	6	12
DNA replication licensing factor MCM7 OS=Homo sapiens OX=9606 GN=MCM7 PE=1 SV=4	P33993	217.51	6.27667	4.37717	7.78124	24	6	3	24	12	12	0	0	13
rRNA 2'-O-methyltransferase fibrillarin OS=Homo sapiens OX=9606 GN=FBL PE=1 SV=2	P22087	215.92	11.5514	10.1261	7.31065	27	24	21	13	11	11	9	14	14
Mitogen-activated protein kinase kinase kinase 3 OS=Homo sapiens OX=9606 GN=MAP3K3 PE=1 SV=2	Q99759	215.15	2.69447	1.46815	7.21	17	4	3	15	13	12	6	10	11
Histone H2A type 2-B OS=Homo sapiens OX=9606 GN=H2AC21 PE=1 SV=3	Q8IUE6	214.93	2.53151	9.44794	7.11074	42	21	42	37	13	1	22	33	20
Eukaryotic translation initiation factor 4 gamma 1 OS=Homo sapiens OX=9606 GN=EIF4G1 PE=1 SV=4	Q04637	214.24	3.91768	2.90795	6.86852	13	7	4	13	19	16	2	1	18
60S ribosomal protein L23 OS=Homo sapiens OX=9606 GN=RPL23 PE=1 SV=1	P62829	214.23	8.69388	12.5533	6.72717	53	42	51	36	9	9	4	5	18
Vinculin OS=Homo sapiens OX=9606 GN=VCL PE=1 SV=3	P18206	214.14	2.15846	1.09429	6.63456	19	4	2	17	12	1	30	33	25
Beta-actin-like protein 2 OS=Homo sapiens OX=9606 GN=ACTBL2 PE=1 SV=2	Q562R1	213.75	4.38629	11.4716	6.63456	30	19	28	20	17	4	27	34	24
Nucleoprotein TPR OS=Homo sapiens OX=9606 GN=TPR PE=1 SV=3	P12270	213.57	10.7034	8.63383	6.54322	12	12	10	5	26	21	9	22	12
Receptor tyrosine-protein kinase erbB-4 OS=Homo sapiens OX=9606 GN=ERBB4 PE=1 SV=6	Q15303	213.23	3.13834	4.37717	6.19026	16	8	12	16	16	4	10	12	9
Phosphatidylinositol 3,4,5-trisphosphate 3-phosphatase and dual-specificity protein phosphatase PTEN OS=Homo sapiens OX=9606 GN=PTEN PE=1 SV=3	P60484	213.18	2.51403	1.07177	6.10504	17	3	3	17	11	4	2	2	16
Drebrin OS=Homo sapiens OX=9606 GN=DBN1 PE=1 SV=4	Q16643	213.1	4.31691	2.18859	5.6962	23	20	14	20	15	15	11	14	8
E3 SUMO-protein ligase RanBP2 OS=Homo sapiens OX=9606 GN=RANBP2 PE=1 SV=2	P49792	212.85	7.31065	8.69388	5.54044	6	5	5	3	17	9	4	14	8
DnaJ homolog subfamily A member 1 OS=Homo sapiens OX=9606 GN=DNAJA1 PE=1 SV=2	P31689	211.71	5.77572	2.71321	5.31474	16	16	7	14	16	13	2	3	22
Myc proto-oncogene protein OS=Homo sapiens OX=9606 GN=MYC PE=1 SV=4	P01106	209.61	1.36604	1.92252	5.1337	17	4	6	14	15	13	4	8	13
Growth factor receptor-bound protein 2 OS=Homo sapiens OX=9606 GN=GRB2 PE=1 SV=1	P62993	209.31	1.35097	2.17799	5.09824	27	5	7	21	11	7	10	16	14
Heat shock protein HSP 90-beta OS=Homo sapiens OX=9606 GN=HSP90AB1 PE=1 SV=4	P08238	206.31	4.37717	3.63008	5.02805	11	10	7	11	13	5	2	4	18
Protein kinase C alpha type OS=Homo sapiens OX=9606 GN=PRKCA PE=1 SV=6	P17252	206.18	2.49666	4.37717	4.92458	13	6	9	12	27	1	60	89	59
Histone H3.2 OS=Homo sapiens OX=9606 GN=H3C15 PE=1 SV=3	Q71DI3	204.9	8.81524	6.27667	4.72397	18	18	15	13	27	1	59	88	59
Transforming protein RhoA OS=Homo sapiens OX=9606 GN=RhoA PE=1 SV=6	P61586	204.02	2.17347	2.69447	4.59479	9	4	8	8	18	13	7	16	5
Pre-mRNA-processing factor 19 OS=Homo sapiens OX=9606 GN=PRPF19 PE=1 SV=1	Q9UMS4	203.54	2.14355	1.457	4.43828	15	11	4	14	16	14	4	19	19
E3 ubiquitin-protein ligase Mdm2 OS=Homo sapiens OX=9606 GN=MDM2 PE=1 SV=6	Q00987	202.39	2.46229	1.56917	4.31691	23	5	1	21	13	2	2	1	26
Vascular cell adhesion protein 1 OS=Homo sapiens OX=9606 GN=VCAM1 PE=1 SV=6	P19320	202.26	1.23114	1.04356	4.19887	8	2	3	7	14	13	2	13	6
GTP-binding nuclear protein Ran OS=Homo sapiens OX=9606 GN=RAN PE=1 SV=3	P62826	202.03	14.6213	5.06303	4.11246	39	32	25	21	9	9	2	6	8
C-Jun-amino-terminal kinase-interacting protein 1 OS=Homo sapiens OX=9606 GN=JIP1 PE=1 SV=6	Q9UQF2	201.27	2.53151	1.45801	4.05584	16	7	3	15	19	19	5	15	6
U3 small nucleolar RNA-associated protein 14 homolog A OS=Homo sapiens OX=9606 GN=UTP14A PE=1 SV=1	Q9BVJ6	201.19	2.2974	5.81589	4.62932	25	5	19	18	13	13	3	11	9
