# Supplementary material for: The c‐Src/LIST Positive Feedback Loop Sustains Tumor Progression and Chemoresistance
Source: Adv Sci (Weinh). 2023 May 8;10(20):2300115. doi: 10.1002/advs.202300115 (PMC10369257; doi:10.1002/advs.202300115)
Supplement: Supplementary file 2 — Supporting Information [file ADVS-10-2300115-s002.zip › excel3 LIST-OE-SRC-IP-MS.xlsx]

## Sheet: LIST-OE-SRC-IP-MS
Description	Accession	-10lgP	Score LIST-OE	Score Ctrl	Coverage (%)	Coverage (%) LIST-OE	Coverage (%) ctrl	#Peptides	#Unique	#Spec LIST-OE	#Spec ctrl
Proto-oncogene tyrosine-protein kinase Src OS=Homo sapiens OX=9606 GN=SRC PE=1 SV=3	P12931	493.14	1112.82	885.286	91	88	85	148	117	599	553
Keratin type II cytoskeletal 1 OS=Homo sapiens OX=9606 GN=KRT1 PE=1 SV=6	P04264	391.32	433.534	602.159	63	62	57	55	32	120	113
Tyrosine-protein kinase Fyn OS=Homo sapiens OX=9606 GN=FYN PE=1 SV=3	P06241	375.34	861.078	561.445	92	91	83	61	50	108	158
Semenogelin-1 OS=Homo sapiens OX=9606 GN=SEMG1 PE=1 SV=2	P04279	364.19	337.794	494.559	65	48	65	50	42	103	131
Heterogeneous nuclear ribonucleoprotein R OS=Homo sapiens OX=9606 GN=HNRNPR PE=1 SV=1	O43390	355.98	592.224	458.253	59	58	56	46	33	82	84
Vimentin OS=Homo sapiens OX=9606 GN=VIM PE=1 SV=4	P08670	351.17	552.565	418.766	57	56	51	41	33	96	103
Keratin type II cytoskeletal 2 epidermal OS=Homo sapiens OX=9606 GN=KRT2 PE=1 SV=2	P35908	351.07	497.999	388.023	77	68	66	46	28	67	67
Tyrosine-protein phosphatase non-receptor type 6 OS=Homo sapiens OX=9606 GN=PTPN6 PE=1 SV=6	P29350	345.06	572.051	349.706	45	45	29	46	44	59	39
Actin cytoplasmic 2 OS=Homo sapiens OX=9606 GN=ACTG1 PE=1 SV=1	P63261	332.01	233.941	319.573	65	65	65	37	14	67	86
Protein-tyrosine kinase 2-beta OS=Homo sapiens OX=9606 GN=PTK2B PE=1 SV=3	Q14289	320.66	530.056	282.088	67	65	48	43	42	57	81
RNA-binding protein 15 OS=Homo sapiens OX=9606 GN=RBM15 PE=1 SV=2	Q96T37	301.84	186.108	259.934	44	23	44	33	9	31	45
Focal adhesion kinase 1 M OS=Homo sapiens OX=9606 GN=FAK PE=1 SV=4	P62805	298.06	407.315	230.72	43	43	36	31	30	51	34
Angiomotin OS=Homo sapiens OX=9606 GN=AMOT PE=1 SV=1	Q4VCS5	297.73	427.565	199.466	42	42	31	42	40	61	37
Tyrosine-protein phosphatase non-receptor type 11 OS=Homo sapiens OX=9606 GN=PTPN11 PE=1 SV=3	Q06124	296.25	252.476	192.672	44	41	37	30	21	42	29
Histone H4 OS=Homo sapiens OX=9606 GN=H4C1 PE=1 SV=2	P62805	296.22	69.551	188.706	69	51	69	31	31	76	124
Epidermal growth factor receptor OS=Homo sapiens OX=9606 GN=EGFR PE=1 SV=1	P00533	291.46	302.334	182.278	44	44	18	32	8	51	15
Cyclin-dependent kinase 1 OS=Homo sapiens OX=9606 GN=CDK1 PE=1 SV=3	P06493	289.53	250.732	159.786	42	40	31	31	29	41	19
Structural maintenance of chromosomes protein 3 OS=Homo sapiens OX=9606 GN=SMC3 PE=1 SV=2	Q9UQE7	284.37	344.892	158.683	52	52	20	30	26	52	10
Transformer-2 protein homolog beta OS=Homo sapiens OX=9606 GN=TRA2B PE=1 SV=1	P62995	283.42	296.112	157.586	37	34	28	25	16	32	22
Receptor-type tyrosine-protein phosphatase eta OS=Homo sapiens OX=9606 GN=PTPRJ PE=1 SV=4	Q12913	283.24	263.197	139.102	23	21	14	40	25	37	27
Mitochondrial 2-oxoglutarate/malate carrier protein OS=Homo sapiens OX=9606 GN=SLC25A11 PE=1 SV=3	Q02978	281.44	64.8934	138.141	40	21	40	26	22	18	35
Tubulin beta chain OS=Homo sapiens OX=9606 GN=TUBB PE=1 SV=2	P07437	280.43	227.544	132.514	46	41	43	20	5	31	21
Actin-related protein 2 OS=Homo sapiens OX=9606 GN=ARP2 PE=1 SV=2	P61160	278.8	216.767	118.603	48	48	38	21	20	42	21
Vascular endothelial growth factor receptor 3 OS=Homo sapiens OX=9606 GN=VEGFR3 PE=1 SV=2	P35916	267	247.28	114.563	43	41	32	18	8	30	26
Rho-associated protein kinase 1 OS=Homo sapiens OX=9606 GN=ROCK1 PE=1 SV=3	Q13464	266.97	300.246	109.137	48	44	27	22	19	42	26
Tyrosine-protein kinase Yes OS=Homo sapiens OX=9606 GN=YES1 PE=1 SV=3	P07947	265.58	65.0285	93.0542	31	24	27	32	6	61	85
GTPase KRas OS=Homo sapiens OX=9606 GN=GTPase KRas PE=1 SV=3	P01116	262.5	150.123	86.2229	44	39	34	19	4	24	16
Fibronectin OS=Homo sapiens OX=9606 GN=FN1 PE=1 SV=4	P02751	261.58	137.568	85.6274	42	41	37	14	13	28	17
Cellular tumor antigen p53 OS=Homo sapiens OX=9606 GN=TP53 PE=1 SV=4	P68371	261.5	176.803	78.249	29	28	24	21	19	35	19
40S ribosomal protein S14 OS=Homo sapiens OX=9606 GN=RPS14 PE=1 SV=3	P62263	259.51	39.6706	74.028	36	22	36	27	2	42	54
Keratin type I cytoskeletal 16 OS=Homo sapiens OX=9606 GN=KRT16 PE=1 SV=4	P08779	259.27	140.07	70.0348	45	45	32	24	9	34	36
Mitogen-activated protein kinase 3 OS=Homo sapiens OX=9606 GN=MAPK3 PE=1 SV=6	P27361	256.48	118.603	65.3448	40	40	10	18	17	27	6
ATP-dependent RNA helicase A OS=Homo sapiens OX=9606 GN=DHX9 PE=1 SV=4	Q08211	255.27	125.888	68.1197	23	20	13	30	28	21	25
ATP-dependent translocase ABCB1 OS=Homo sapiens OX=9606 GN=MDR1 PE=1 SV=6	P08183	254.04	172.446	62.6829	37	33	19	21	21	25	23
RNA cytidine acetyltransferase OS=Homo sapiens OX=9606 GN=NAT10 PE=1 SV=2	Q9H0A0	253.68	37.014	58.729	17	9	17	20	18	22	11
Polypyrimidine tract-binding protein 1 OS=Homo sapiens OX=9606 GN=PTBP1 PE=1 SV=1	P26599	252.24	35.0174	56.493	61	53	58	20	18	23	22
Probable ATP-dependent RNA helicase DDX17 OS=Homo sapiens OX=9606 GN=DDX17 PE=1 SV=2	Q92841	252.09	87.4266	55.1772	33	30	19	20	12	24	18
Annexin A2 OS=Homo sapiens OX=9606 GN=ANXA2 PE=1 SV=3	P07355	252.05	78.0864	53.1501	58	51	33	35	28	18	43
ADP/ATP translocase 2 OS=Homo sapiens OX=9606 GN=SLC25A5 PE=1 SV=7	P05141	251.13	32.2226	49.5221	51	35	49	23	5	20	33
Receptor tyrosine-protein kinase erbB-2 OS=Homo sapiens OX=9606 GN=ERBB2 PE=1 SV=1	P04626	250.64	116.162	47.5048	46	46	18	19	15	38	7
40S ribosomal protein S3 OS=Homo sapiens OX=9606 GN=RPS3 PE=1 SV=2	P23396	250.41	157.586	43.1115	83	83	64	22	21	33	18
Serine/threonine-protein kinase Chk1 OS=Homo sapiens OX=9606 GN=CHK1 PE=1 SV=1	O14757	248.57	9.44794	42.5179	18	13	15	31	17	24	23
RAC-beta serine/threonine-protein kinase OS=Homo sapiens OX=9606 GN=AKT2 PE=1 SV=1	P31751	248.56	93.0542	37.1168	49	49	14	25	25	37	8
Histone H2A.Z OS=Homo sapiens OX=9606 GN=H2AZ1 PE=1 SV=2	P0C0S5	245.66	125.366	34.5353	47	47	41	19	15	30	17
RNA-binding protein 39 OS=Homo sapiens OX=9606 GN=RBM39 PE=1 SV=2	Q14498	242.51	25.1067	32.8996	38	28	36	28	1	37	35
Phosphatidylinositol 4,5-bisphosphate 3-kinase catalytic subunit alpha isoform OS=Homo sapiens OX=9606 GN=PIK3CA PE=1 SV=4	P42336	241.83	107.635	32.2226	49	47	35	22	4	34	17
Heat shock 70 kDa protein 1A OS=Homo sapiens OX=9606 GN=HSPA1A PE=1 SV=1	P0DMV8	241.71	92.4115	29.6508	33	30	18	21	9	24	17
RAC-alpha serine/threonine-protein kinase OS=Homo sapiens OX=9606 GN=AKT1 PE=1 SV=1	P31749	238.54	53.8174	27.2843	33	28	30	26	6	34	37
Hepatocyte growth factor receptor OS=Homo sapiens OX=9606 GN=MET PE=1 SV=4	P08581	237.33	57.8402	27.0958	41	38	27	14	5	23	14
Keratin type I cytoskeletal 28 OS=Homo sapiens OX=9606 GN=KRT28 PE=1 SV=2	Q7Z3Y7	237.12	17.3878	26.9087	41	37	41	17	5	30	64
RuvB-like 1 OS=Homo sapiens OX=9606 GN=RUVBL1 PE=1 SV=1	Q9Y265	237.01	151.482	23.6702	24	24	9	16	6	24	8
Insulin-like growth factor 1 receptor OS=Homo sapiens OX=9606 GN=IGF1R PE=1 SV=6	P08069	236.94	75.0614	23.1029	36	36	2	23	21	31	2
Phosphatidylinositol 3-kinase catalytic subunit type 3 OS=Homo sapiens OX=9606 GN=PK3C3 PE=1 SV=6	Q8NEB9	236.82	54.9482	22.7848	26	23	15	17	12	19	11
WD repeat-containing protein 36 OS=Homo sapiens OX=9606 GN=WDR36 PE=1 SV=1	Q8NI36	236.61	40.0408	22.4089	34	34	34	14	1	52	45
Caveolin-1 OS=Homo sapiens OX=9606 GN=CAV1 PE=1 SV=4	Q03135	236.21	75.0614	19.9733	25	25	12	19	17	28	11
Mitogen-activated protein kinase kinase kinase 3 OS=Homo sapiens OX=9606 GN= PE=1 AP3K3SV=3	Q99759	235.91	114.088	19.8353	33	33	5	19	19	20	3
Early growth response protein 4 OS=Homo sapiens OX=9606 GN=EGR4 PE=1 SV=4	Q05215	235.78	65.4354	18.7654	62	62	41	14	1	52	45
Nucleolar protein 58 OS=Homo sapiens OX=9606 GN=NOP58 PE=1 SV=1	Q9Y2X3	234.28	9.51366	18.507	32	15	32	13	12	9	25
Growth factor receptor-bound protein 7 OS=Homo sapiens OX=9606 GN=GRB7 PE=1 SV=4	Q14451	234.12	50.0397	17.7531	23	20	13	15	7	19	9
Platelet-derived growth factor receptor beta OS=Homo sapiens OX=9606 GN=PDGFRB PE=1 SV=6	P09619	232.81	61.5395	17.2677	39	39	17	19	18	44	11
Cadherin-1 OS=Homo sapiens OX=9606 GN=CDH1 PE=1 SV=2	P12830	231.21	39.9466	16.2234	29	29	24	13	12	20	18
Ubiquitin-like modifier-activating enzyme 1 OS=Homo sapiens OX=9606 GN=UBA1 PE=1 SV=3	P22314	230.75	87.4266	14.5203	20	19	3	16	16	18	3
Fibroblast growth factor receptor 1 OS=Homo sapiens OX=9606 GN=FGFR1 PE=1 SV=6	P11362	230.74	75.0614	13.4543	62	62	43	24	13	36	13
G1/S-specific cyclin-D1 OS=Homo sapiens OX=9606 GN=CCND1 PE=1 SV=4	P24385	230.07	114.563	12.7816	68	68	45	20	17	36	8
POTE ankyrin domain family member E OS=Homo sapiens OX=9606 GN=POTEE PE=2 SV=3	Q6S8J3	228.02	4.4168	12.3206	10	10	10	16	1	30	37
Receptor of activated protein C kinase 1 OS=Homo sapiens OX=9606 GN=RACK1 PE=1 SV=3	P63244	227.43	35.0174	11.2902	41	36	41	14	1	16	36
HEAT repeat-containing protein 1 OS=Homo sapiens OX=9606 GN=HEATR1 PE=1 SV=3	Q9H583	226.97	27.0958	10.9511	43	43	26	18	14	26	9
Paxillin OS=Homo sapiens OX=9606 GN=PXN PE=1 SV=6	P49023	226.88	15.3482	10.1471	19	19	8	15	13	17	4
Tyrosine-protein kinase CSK OS=Homo sapiens OX=9606 GN=CSK PE=1 SV=1	P41240	226.56	26.9087	9.46761	19	18	14	22	11	24	17
Pre-mRNA-processing-splicing factor 8 OS=Homo sapiens OX=9606 GN=PRPF8 PE=1 SV=2	Q6P2Q9	226.02	3.70635	8.81524	24	12	23	18	14	12	22
Matrix metalloproteinase-9 OS=Homo sapiens OX=9606 GN=MMP9 PE=1 SV=4	P14780	224.37	34.3991	8.19078	30	30	18	17	13	20	9
Vinculin OS=Homo sapiens OX=9606 GN=VCL PE=1 SV=3	P18206	223.8	15.4979	7.74895	57	50	57	14	3	43	81
Glyceraldehyde-3-phosphate dehydrogenase OS=Homo sapiens OX=9606 GN=GAPDH PE=1 SV=3	P04406	223.22	25.1939	7.51618	52	52	28	13	13	20	9
Rho guanine nucleotide exchange factor 11 OS=Homo sapiens OX=9606 GN=ARHGEF11 PE=1 SV=4	O15085	222.15	19.0273	7.17511	42	35	37	14	11	12	17
Myc proto-oncogene protein OS=Homo sapiens OX=9606 GN=MYC PE=1 SV=4	P01106	220.59	29.7434	7.17511	30	26	11	14	10	14	5
Heterogeneous nuclear ribonucleoprotein A3 OS=Homo sapiens OX=9606 GN=HNRNPA3 PE=1 SV=2	P51991	219.11	37.8704	6.65298	35	35	25	12	10	18	16
Protein kinase C alpha type OS=Homo sapiens OX=9606 GN=PRKCA PE=1 SV=6	P17252	218.47	4.03621	6.39082	19	11	18	15	3	20	44
Growth factor receptor-bound protein 2 OS=Homo sapiens OX=9606 GN=GRB2 PE=1 SV=1	P62993	217.71	3.57762	6.11351	17	8	16	16	14	7	17
Filamin-A OS=Homo sapiens OX=9606 GN=FLNA PE=1 SV=4	P21333	217.69	25.1067	5.77572	35	26	25	14	5	15	16
Transcriptional coactivator YAP1 OS=Homo sapiens OX=9606 GN=YAP1 PE=1 SV=3	P46937	217.62	17.3878	5.44526	34	34	16	15	15	21	11
DNA topoisomerase 2-alpha OS=Homo sapiens OX=9606 GN=TOP2A PE=1 SV=3	P11388	216.62	2.90795	5.11594	14	5	12	22	10	8	21
Myb-binding protein 1A OS=Homo sapiens OX=9606 GN=MYBBP1A PE=1 SV=2	Q9BQG0	214.36	12.7286	4.9726	13	12	4	14	13	14	6
RAF proto-oncogene serine/threonine-protein kinase OS=Homo sapiens OX=9606 GN=RAF1 PE=1 SV=2	P04049	213.78	15.4979	4.77004	24	22	10	11	6	10	5
GTP-binding protein 4 OS=Homo sapiens OX=9606 GN=GTPBP4 PE=1 SV=3	Q9BZE4	212.47	18.8959	4.69785	38	32	19	19	19	17	9
C-Jun-amino-terminal kinase-interacting protein 1 OS=Homo sapiens OX=9606 GN=JIP1 PE=1 SV=6	Q9UQF2	209.44	2.2084	4.64056	15	10	15	14	5	16	27
Serine/arginine repetitive matrix protein 2 OS=Homo sapiens OX=9606 GN=SRRM2 PE=1 SV=2	Q9UQ35	209.35	1.65864	4.60755	16	5	11	26	8	6	15
Phosphatidylinositol 3,4,5-trisphosphate 3-phosphatase and dual-specificity protein phosphatase PTEN OS=Homo sapiens OX=9606 GN=PTEN PE=1 SV=3	P60484	209.18	11.6318	4.57255	24	18	12	9	9	16	9
Heterogeneous nuclear ribonucleoprotein F OS=Homo sapiens OX=9606 GN=HNRNPF PE=1 SV=3	P52597	207.65	13.1775	4.56305	27	21	8	10	6	17	11
Vascular cell adhesion protein 1 OS=Homo sapiens OX=9606 GN=VCAM1 PE=1 SV=6	P19320	206.88	7.42813	4.54506	30	28	3	15	14	19	2
Serine/threonine-protein phosphatase PP1-beta catalytic subunit OS=Homo sapiens OX=9606 GN=PPP1CB PE=1 SV=3	P62140	205.8	1.26576	4.51586	15	4	14	14	11	12	13
Transforming protein RhoA OS=Homo sapiens OX=9606 GN=RhoA PE=1 SV=6	P61586	203.45	10.7034	4.48466	18	17	6	11	3	13	5
Albumin OS=Homo sapiens OX=9606 GN=ALB PE=1 SV=2	P02768	202.78	13.3614	4.42139	17	15	9	12	5	11	14
Receptor tyrosine-protein kinase erbB-4 OS=Homo sapiens OX=9606 GN=ERBB4 PE=1 SV=6	Q15303	198.73	7.26015	4.34694	44	43	26	12	12	16	15
DNA replication licensing factor MCM3 OS=Homo sapiens OX=9606 GN=MCM3 PE=1 SV=3	P25205	197.77	2.98142	4.30795	18	11	15	13	11	12	12
E3 ubiquitin-protein ligase Mdm2 OS=Homo sapiens OX=9606 GN=MDM2 PE=1 SV=6	Q00987	197.45	6.51742	4.24716	30	25	21	22	15	12	23
Nuclear mitotic apparatus protein 1 OS=Homo sapiens OX=9606 GN=NUMA1 PE=1 SV=2	Q14980	197.12	1.50943	4.21344	11	5	8	17	15	10	14
Ras GTPase-activating protein-binding protein 2 OS=Homo sapiens OX=9606 GN=G3BP2 PE=1 SV=2	Q9UN86	196.85	9.44794	4.08971	32	29	17	16	9	14	13
